# Supplementary material for: SCGN deficiency results in colitis susceptibility
Source: eLife. 2019 Oct 30;8:e49910. doi: 10.7554/eLife.49910 (PMC6839920; doi:10.7554/eLife.49910)
Supplement: Figure 1—source data 1. [file elife-49910-fig1-data1.xlsx]

## Sheet: Fig 1d
Chrom	Position	AA position	AA reference	Reference	Alternate	Consequence	Protein Consequence	Transcript Consequence	Annotation	Allele Count	Allele Number		Number of Homozygotes	Allele Frequency
6	25652633	1	M	T	C	p.Met1?	p.Met1?	c.2T>C	start lost	1	120966		0	8.267e-06
		2	D
6	25652639	3	S	G	A	p.Ser3Asn	p.Ser3Asn	c.8G>A	missense	4	120938		0	3.307e-05
		4	S
6	25652645	5	R	G	A	p.Arg5Gln	p.Arg5Gln	c.14G>A	missense	1	120932		0	8.269e-06
		6	E
6	25652651	7	P	C	T	p.Pro7Leu	p.Pro7Leu	c.20C>T	missense	3	120886		0	2.482e-05
		8	T
6	25652657	9	L	T	G	p.Leu9Arg	p.Leu9Arg	c.26T>G	missense	1	120850		0	8.275e-06
6	25652659	10	G	G	C	p.Gly10Arg	p.Gly10Arg	c.28G>C	missense	1	120846		0	8.275e-06
6	25652663	11	R	G	A	p.Arg11His	p.Arg11His	c.32G>A	missense	1	120810		0	8.277e-06
		12	L
6	25652670	13	D	C	A	p.Asp13Glu	p.Asp13Glu	c.39C>A	missense	1	120744		0	8.282e-06
6	25652672	14	A	C	T	p.Ala14Val	p.Ala14Val	c.41C>T	missense	2	120716		0	1.657e-05
		15	A
		16	G
		17	F
6	25652685	18	W	G	A	p.Trp18Ter	p.Trp18Ter	c.54G>A	stop gained	1	120480		0	8.3e-06
6	25652686	19	Q	C	G	p.Gln19Glu	p.Gln19Glu	c.55C>G	missense	3	120478		0	2.49e-05
6	25652689	20	V	G	C	p.Val20Leu	p.Val20Leu	c.58G>C	missense	1	120424		0	8.304e-06
		21	W
		22	Q
6	25652698	23	R	C	G	p.Arg23Gly	p.Arg23Gly	c.67C>G	missense	1	120242		0	8.317e-06
		24	F
		25	D
6	25652708	26	A	C	T	p.Ala26Val	p.Ala26Val	c.77C>T	missense	1	119994		0	8.334e-06
6	25652712	27	D	T	C	c.81T>C	p.Asp27Asp	c.81T>C	splice region	1	119848		0
		28	E
6	25653612	29	K	A	G	p.Lys29Glu	p.Lys29Glu	c.85A>G	missense	1	116158		0	8.609e-06
6	25653615	30	G	G	T	p.Gly30Cys	p.Gly30Cys	c.88G>T	missense	11	117002		0	9.402e-05
6	25653616	30	G	G	A	p.Gly30Asp	p.Gly30Asp	c.89G>A	missense	14	117242		0	0.0001194
		31	Y
6	25653622	32	I	T	C	p.Ile32Thr	p.Ile32Thr	c.95T>C	missense	1	118566		0	8.434e-06
		33	E
6	25653628	34	E	A	T	p.Glu34Val	p.Glu34Val	c.101A>T	missense	26	119360		0	0.0002178
6	25653629	34	E	G	C	p.Glu34Asp	p.Glu34Asp	c.102G>C	missense	1	119422		0	8.374e-06
6	25653630	35	K	A	G	p.Lys35Glu	p.Lys35Glu	c.103A>G	missense	3	119542		0	2.51e-05
		36	E
6	25653636	37	L	C	T	p.Leu37Phe	p.Leu37Phe	c.109C>T	missense	2	119948		0	1.667e-05
		38	D
6	25653643	39	A	C	A	p.Ala39Asp	p.Ala39Asp	c.116C>A	missense	5	120238		0	4.158e-05
		40	F
		41	F
6	25653652	42	L	T	C	p.Leu42Pro	p.Leu42Pro	c.125T>C	missense	2	120368		0	1.662e-05
		43	H
		44	M
		45	L
		46	M
		47	K
		48	L
		49	G
		50	T
6	25653678	51	D	G	T	p.Asp51Tyr	p.Asp51Tyr	c.151G>T	missense	74	119904		0	0.0006172
6	25653679	51	D	A	G	p.Asp51Gly	p.Asp51Gly	c.152A>G	missense	1	119876		0	8.342e-06
6	25653680	51	D	T	C	c.153T>C	p.Asp51Asp	c.153T>C	splice region	1	119766		0
		52	D
6	25661784	53	T	C	T	p.Thr53Met	p.Thr53Met	c.158C>T	missense	4	121276		0	3.298e-05
		54	V
6	25661789	55	M	A	C	p.Met55Leu	p.Met55Leu	c.163A>C	missense	1	121306		0	8.244e-06
		56	K
6	25661795	57	A	G	A	p.Ala57Thr	p.Ala57Thr	c.169G>A	missense	1	121324		0	8.242e-06
6	25661797	58	N	A	G	p.Lys34Gluâ€	p.Lys34Glu	c.100A>G	missense	1	121328		0	8.242e-06
6	25661801	59	L	T	A	p.Leu59Met	p.Leu59Met	c.175T>A	missense	1	121330		0	8.242e-06
		60	H
6	25661807	61	K	A	G	p.Lys61Glu	p.Lys61Glu	c.181A>G	missense	1	121334		0	8.242e-06
		62	V
		63	K
6	25661817	64	Q	A	G	p.Gln64Arg	p.Gln64Arg	c.191A>G	missense	6	121340		0	4.945e-05
		65	Q
		66	F
		67	M
		68	T
		69	T
		70	Q
		71	D
		72	A
6	25661842	73	S	C	G	p.Leu49Valâ€	p.Leu49Val	c.145C>G	missense	9	121314		0	7.419e-05
6	25661842	74	K	C	T	p.Leu49Pheâ€	p.Leu49Phe	c.145C>T	missense	4	121314		0	3.297e-05
6	25661850	75	D	A	T	p.Asp75Val	p.Asp75Val	c.224A>T	missense	1	121280		0	8.245e-06
		76	G
6	25661855	77	R	C	T	p.Arg77Cys	p.Arg77Cys	c.229C>T	missense	6	121232		0	4.949e-05
6	25661856	77	R	G	A	p.Arg77His	p.Arg77His	c.230G>A	missense	17	121208		0	0.0001403
6	25661856	77	R	G	T	p.Arg77Leu	p.Arg77Leu	c.230G>T	missense	1	121208		0	8.25e-06
		78	I
6	25661861	79	R	C	T	p.Arg79Trp	p.Arg79Trp	c.235C>T	missense	265	121138		2	0.002188
6	25661862	79	R	G	C	p.Arg79Pro	p.Arg79Pro	c.236G>C	missense	1	121096		0	8.258e-06
6	25661865	80	M	T	C	p.Met80Thr	p.Met80Thr	c.239T>C	missense	1	121080		0	8.259e-06
6	25661866	80	M	G	A	p.Met80Ile	p.Met80Ile	c.240G>A	missense	1	121066		0	8.26e-06
		81	K
		82	E
		83	L
		84	A
		85	G
6	25665180	86	M	A	G	p.Met86Val	p.Met86Val	c.256A>G	missense	4	120888		0	3.309e-05
		87	F
		88	L
		89	S
		90	E
		91	D
		92	E
		93	N
		94	F
		95	L
		96	L
6	25665213	97	L	C	T	p.Leu97Phe	p.Leu97Phe	c.289C>T	missense	1	121254		0	8.247e-06
		98	F
6	25665219	99	R	C	T	p.Arg99Cys	p.Arg99Cys	c.295C>T	missense	20	121276		0	0.0001649
6	25665220	99	R	G	A	p.Arg99His	p.Arg99His	c.296G>A	missense	3	121274		0	2.474e-05
6	25665222	100	R	C	T	p.Arg100Trp	p.Arg100Trp	c.298C>T	missense	15	121284		0	0.0001237
6	25665223	100	R	G	A	p.Arg100Gln	p.Arg100Gln	c.299G>A	missense	6	121284		0	4.947e-05
		101	E
		102	N
		103	P
6	25665235	104	L	T	C	p.Leu104Pro	p.Leu104Pro	c.311T>C	missense	1	121244		0	8.248e-06
6	25665237	105	D	G	T	p.Asp105Tyr	p.Asp105Tyr	c.313G>T	missense	1	121234		0	8.249e-06
6	25665240	106	S	A	C	p.Ser106Arg	p.Ser106Arg	c.316A>C	missense	5	121196		0	4.126e-05
6	25665245	107	S	C	A	p.Ser107Arg	p.Ser107Arg	c.321C>A	missense	1	121164		0	8.253e-06
6	25665246	108	V	G	A	p.Val108Met	p.Val108Met	c.322G>A	missense	1	121160		0	8.254e-06
		109	E
		110	F
		111	M
		112	Q
		113	I
6	25669742	114	W	T	A	p.Trp114Arg	p.Trp114Arg	c.340T>A	missense	1	121376		0	8.239e-06
6	25669745	115	R	C	T	p.Arg115Cys	p.Arg115Cys	c.343C>T	missense	3	121380		0	2.472e-05
		116	K
		117	Y
		118	D
6	25669757	119	A	G	A	p.Ala119Thr	p.Ala119Thr	c.355G>A	missense	1	121398		0	8.237e-06
6	25669760	120	D	G	A	p.Asp120Asn	p.Asp120Asn	c.358G>A	missense	1	121402		0	8.237e-06
6	25669763	121	S	A	G	p.Ser121Gly	p.Ser121Gly	c.361A>G	missense	1	121402		0	8.237e-06
6	25669766	122	S	A	C	p.Ser122Arg	p.Ser122Arg	c.364A>C	missense	1	121404		0	8.237e-06
		123	G
		124	F
		125	I
		126	S
		127	A
		128	A
		129	E
		130	L
6	25669793	131	R	C	T	p.Arg131Cys	p.Arg131Cys	c.391C>T	missense	1	121392		0	8.238e-06
6	25669794	131	R	G	A	p.Arg131His	p.Arg131His	c.392G>A	missense	162	121392		0	0.001335
6	25670229	132	N	C	T	c.396C>T	p.Asn132Asn	c.396C>T	splice region	1	121396		0
		133	F
		134	L
6	25670236	135	R	C	T	p.Arg135Ter	p.Arg135Ter	c.403C>T	stop gained	1	121400		0	8.237e-06
6	25670237	135	R	G	C	p.Arg135Pro	p.Arg135Pro	c.404G>C	missense	2	121404		0	1.647e-05
6	25670237	135	R	G	A	p.Arg135Gln	p.Arg135Gln	c.404G>A	missense	1	121404		0	8.237e-06
		136	D
6	25670242	137	L	C	G	p.Leu137Val	p.Leu137Val	c.409C>G	missense	221	121406		1	0.00182
		138	F
		139	L
		140	H
		141	H
		142	K
		143	K
6	25670263	144	A	G	A	p.Ala144Thr	p.Ala144Thr	c.430G>A	missense	3	121408		0	2.471e-05
6	25670263	144	A	G	C	p.Ala144Pro	p.Ala144Pro	c.430G>C	missense	3	121408		0	2.471e-05
		145	I
6	25670269	146	S	T	G	p.Ser146Ala	p.Ser146Ala	c.436T>G	missense	1	121408		0	8.237e-06
6	25670270	146	S	C	T	p.Ser146Phe	p.Ser146Phe	c.437C>T	missense	1	121408		0	8.237e-06
6	25670272	147	E	G	A	p.Glu147Lys	p.Glu147Lys	c.439G>A	missense	1	121404		0	8.237e-06
		148	A
		149	K
6	25670282	150	L	T	A	p.Leu150Gln	p.Leu150Gln	c.449T>A	missense	44	121406		0	0.0003624
		151	E
		152	E
		153	Y
		154	T
6	25670296	155	G	G	A	p.Gly155Ser	p.Gly155Ser	c.463G>A	missense	1	121404		0	8.237e-06
		156	T
6	25670302	157	M	A	C	p.Met157Leu	p.Met157Leu	c.469A>C	missense	1	121402		0	8.237e-06
		158	M
		159	K
6	25682187	160	I	T	G	p.Ile160Met	p.Ile160Met	c.480T>G	missense	1	120958		0	8.267e-06
		161	F
		162	D
		163	R
		164	N
		165	K
		166	D
		167	G
6	25682209	168	R	C	T	p.Arg168Trp	p.Arg168Trp	c.502C>T	missense	3	121074		0	2.478e-05
6	25682210	168	R	G	A	p.Arg168Gln	p.Arg168Gln	c.503G>A	missense	2	121066		0	1.652e-05
		169	L
		170	D
		171	L
6	25682221	172	N	A	G	p.Asn172Asp	p.Asn172Asp	c.514A>G	missense	1	121092		0	8.258e-06
		173	D
		174	L
		175	A
		176	R
		177	I
		178	L
		179	A
6	25689410	180	L	C	T	p.Leu180Phe	p.Leu180Phe	c.538C>T	missense	2	119526		0	1.673e-05
		181	Q
		182	E
6	25689419	183	N	A	G	p.Asn183Asp	p.Asn183Asp	c.547A>G	missense	1	119682		0	8.355e-06
		184	F
		185	L
6	25689428	186	L	C	T	p.Leu186Phe	p.Leu186Phe	c.556C>T	missense	1	119864		0	8.343e-06
		187	Q
		188	F
		189	K
		190	M
		191	D
		192	A
		193	C
		194	S
		195	T
		196	E
		197	E
		198	R
		199	K
		200	R
		201	D
		202	F
		203	E
		204	K
		205	I
		206	F
6	25689746	207	A	G	A	p.Ala207Thr	p.Ala207Thr	c.619G>A	missense	1	121380		0	8.239e-06
		208	Y
6	25689753	209	Y	A	G	p.Tyr209Cys	p.Tyr209Cys	c.626A>G	missense	1	121374		0	8.239e-06
6	25689756	210	D	A	T	p.Asp210Val	p.Asp210Val	c.629A>T	missense	1	121368		0	8.239e-06
6	25689759	211	V	T	C	p.Val211Ala	p.Val211Ala	c.632T>C	missense	1	121366		0	8.24e-06
		212	S
		213	K
		214	T
		215	G
6	25691297	216	A	C	T	p.Ala216Val	p.Ala216Val	c.647C>T	missense	220	121360		7	0.001813
		217	L
		218	E
		219	G
6	25691309	220	P	C	T	p.Pro220Leu	p.Pro220Leu	c.659C>T	missense	1	121376		0	8.239e-06
6	25691312	221	E	A	T	p.Glu221Val	p.Glu221Val	c.662A>T	missense	1	121374		0	8.239e-06
		222	V
6	25691318	223	D	A	G	p.Asp223Gly	p.Asp223Gly	c.668A>G	missense	2	121382		0	1.648e-05
6	25691321	224	G	G	A	p.Gly224Glu	p.Gly224Glu	c.671G>A	missense	1	121384		0	8.238e-06
		225	F
6	25691326	226	V	G	C	p.Val226Leu	p.Val226Leu	c.676G>C	missense	1	121382		0	8.238e-06
		227	K
		228	D
		229	M
		230	M
		231	E
		232	L
		233	V
6	25691352	234	Q	G	A	c.702G>A	p.Gln234Gln	c.702G>A	splice region	528	121346		4
6	25701435	235	P	C	G	p.Pro235Ala	p.Pro235Ala	c.703C>G	missense	1	116272		0	8.601e-06
		236	S
		237	I
6	25701445	238	S	G	A	p.Ser238Asn	p.Ser238Asn	c.713G>A	missense	1	117728		0	8.494e-06
6	25701446	238	S	C	G	p.Ser238Arg	p.Ser238Arg	c.714C>G	missense	1	117784		0	8.49e-06
		239	G
		240	V
		241	D
6	25701456	242	L	C	T	p.Leu242Phe	p.Leu242Phe	c.724C>T	missense	1	119380		0	8.377e-06
6	25701459	243	D	G	C	p.Asp243His	p.Asp243His	c.727G>C	missense	1	119672		0	8.356e-06
		244	K
		245	F
		246	R
6	25701471	247	E	G	A	p.Glu247Lys	p.Glu247Lys	c.739G>A	missense	1	120652		0	8.288e-06
		248	I
6	25701477	249	L	C	T	p.Leu249Phe	p.Leu249Phe	c.745C>T	missense	1	120854		0	8.274e-06
		250	L
6	25701483	251	R	C	T	p.Arg251Cys	p.Arg251Cys	c.751C>T	missense	1	120986		0	8.265e-06
6	25701484	251	R	G	A	p.Arg251His	p.Arg251His	c.752G>A	missense	144	121012		1	0.00119
		252	H
6	25701489	253	C	T	C	p.Cys253Arg	p.Cys253Arg	c.757T>C	missense	1	121068		0	8.26e-06
6	25701492	254	D	G	A	p.Asp254Asn	p.Asp254Asn	c.760G>A	missense	2	121108		0	1.651e-05
6	25701495	255	V	G	T	p.Val255Leu	p.Val255Leu	c.763G>T	missense	22	121130		0	0.0001816
6	25701495	255	V	G	C	p.Val255Leu	p.Val255Leu	c.763G>C	missense	1	121130		0	8.256e-06
6	25701495	255	V	G	A	p.Val255Met	p.Val255Met	c.763G>A	missense	1	121130		0	8.256e-06
		256	N
		257	K
		258	D
		259	G
		260	K
		261	I
6	25701516	262	Q	C	A	p.Gln262Lys	p.Gln262Lys	c.784C>A	missense	1	121190		0	8.252e-06
		263	K
		264	S
		265	E
		266	L
		267	A
6	25701535	268	L	T	C	p.Leu268Ser	p.Leu268Ser	c.803T>C	missense	1	120976		0	8.266e-06
6	25701538	269	C	G	T	p.Cys269Phe	p.Cys269Phe	c.806G>T	missense	1	120874		0	8.273e-06
		270	L
		271	G
		272	L
		273	K
		274	I
6	25701555	275	N	A	G	p.Asn275Asp	p.Asn275Asp	c.823A>G	missense	4	119994		0	3.334e-05
		276	P
