# Supplementary material for: SCGN deficiency results in colitis susceptibility
Source: eLife. 2019 Oct 30;8:e49910. doi: 10.7554/eLife.49910 (PMC6839920; doi:10.7554/eLife.49910)
Supplement: Figure 2—source data 1. [file elife-49910-fig2-data1.xlsx]

## Sheet: Fig 2d
	Observer 1			Observer 2			Average
	CHGA only	SCGN only	Dual Positive	CHGA only	SCGN only	Dual Positive	CHGA only	SCGN only	Dual Positive
mouse 1
SB	81	44	3	101	38	7	91	41	5
Cecum	33	10	3	44	6	1	38.5	8	2
Colon	64	35	36	87	31	36	75.5	33	36
mouse 2
SB	37	28	2	43	23	8	40	25.5	5
Cecum	95	39	3	106	38	4	100.5	38.5	3.5
Colon	135	39	78	168	22	104	151.5	30.5	91
mouse 3
SB	58	42	4	89	35	4	73.5	38.5	4
Cecum	63	16	2	71	25	7	67	20.5	4.5
Colon	139	36	49	167	24	75	153	30	62
mouse 4
SB	34	26	6	43	17	8	38.5	21.5	7
Cecum	56	29	9	65	12	8	60.5	20.5	8.5
Colon	105	68	69	155	37	94	130	52.5	81.5
