# Supplementary material for: SCGN deficiency results in colitis susceptibility
Source: eLife. 2019 Oct 30;8:e49910. doi: 10.7554/eLife.49910 (PMC6839920; doi:10.7554/eLife.49910)
Supplement: Figure 3—source data 1. [file elife-49910-fig3-data1.xlsx]

## Sheet: Fig 3a
	Adjusted GLP-1	Experiment
No FA Parental	56.7539	1
No FA Parental	55.2391	2
No FA Parental	51.9219	3
DHA 100 Parental	439.8	1
DHA 100 Parental	388.215	2
DHA 100 Parental	648.589	3
No FA KO1	20.7425	1
No FA KO1	20.7713	2
No FA KO1	20.842	3
DHA 100 KO1	198.215	1
DHA 100 KO2	104.124	2
DHA 100 KO3	123.453	3
No FA KO2	35.6324	1
No FA KO2	37.2204	2
No FA KO2	45.4706	3
DHA 100 KO2	183.539	1
DHA 100 KO2	189.23	2
DHA 100 KO2	169.803	3
