# Supplementary material for: SCGN deficiency results in colitis susceptibility
Source: eLife. 2019 Oct 30;8:e49910. doi: 10.7554/eLife.49910 (PMC6839920; doi:10.7554/eLife.49910)
Supplement: Figure 3—source data 2. [file elife-49910-fig3-data2.xlsx]

## Sheet: Fig 3b
	Adjusted GLP-1	Experiment
No FA WTr	65.7525	1
No FA WTr	101.642	2
No FA WTr	104.776	3
DHA 100 WTr	334.328	1
DHA 100 WTr	253.058	2
DHA 100 WTr	312.468	3
No FA R77Hr	23.1903	1
No FA R77Hr	36.2099	2
No FA R77Hr	22.3657	3
DHA 100 R77Hr	129.319	1
DHA 100 R77Hr	125.215	2
DHA 100 R77Hr	111.128	3
