# Supplementary material for: SCGN deficiency results in colitis susceptibility
Source: eLife. 2019 Oct 30;8:e49910. doi: 10.7554/eLife.49910 (PMC6839920; doi:10.7554/eLife.49910)
Supplement: Figure 3—source data 3. [file elife-49910-fig3-data3.xlsx]

## Sheet: Fig 3d
Parental Ratio M-A	KO Ratio M-A	WTr Ratio Membrane/All	R77Hr Ratio Membrane/All
0.657609	0.691641	0.710491	0.459793
0.929448	0.538689	0.797377	0.30505
0.754913	0.50127	0.594317	0.343409
0.886456	0.396698	0.738272	0.553996
0.880268	0.467462	0.680796	0.45315
0.851868	0.624809	0.722263	0.455813
0.798371	0.564011	0.789235	0.575038
0.923016	0.544484	0.784155	0.634094
0.817635	0.589608	0.745122	0.500113
0.768469	0.506824	0.803626	0.423153
0.791849	0.500127	0.611186	0.557568
0.624177	0.466492	0.751856	0.518058
0.763947	0.383521	0.813791	0.426031
0.706598	0.704804	0.815251	0.57328
0.648008	0.547911	0.662681	0.508125
0.802337	0.615145	0.802251	0.392026
0.789078	0.716436	0.821723	0.46647
0.899866	0.488146	0.729348	0.337336
0.885748	0.467661	0.758849	0.600314
0.843006	0.511223	0.731711	0.521251
0.773489	0.40299	0.74297	0.568274
0.67434	0.63862	0.65387	0.634693
0.866184	0.652933	0.797538	0.634639
0.849515	0.684575	0.730797	0.48847
0.847411	0.653805	0.78949	0.664148
0.827154	0.692189	0.744789	0.391822
0.889947	0.664828	0.739743	0.764593
0.896621	0.568535	0.644426	0.555313
0.913799	0.523053	0.725897	0.766262
0.786472	0.482108	0.786178	0.467959
0.916887	0.418382	0.668429	0.533968
0.852776	0.565474	0.676788	0.349705
0.753756	0.467741	0.696836	0.641909
	0.406051	0.884047
	0.479493	0.784272
	0.582701	0.714367
	0.693904	0.774371
	0.372301	0.853447
	0.467154	0.766403
	0.603621	0.729837
	0.719545
	0.47539
	0.499689
	0.66223
	0.504398
	0.673639
	0.538424
	0.641166
	0.695488
	0.487299
	0.401297
	0.644605
	0.648169
