# Supplementary material for: SCGN deficiency results in colitis susceptibility
Source: eLife. 2019 Oct 30;8:e49910. doi: 10.7554/eLife.49910 (PMC6839920; doi:10.7554/eLife.49910)
Supplement: Figure 3—source data 4. [file elife-49910-fig3-data4.xlsx]

## Sheet: Fig 3e
midbrain size	genotype
1.62772	control
1.09221	control
1.6303	control
1.11628	control
1.7684	control
1.51569	control
0.955831	control
1.45237	control
1.5919	control
1.56153	control
1.71224	control
1.75923	control
0.302279	MO
0.516023	MO
0.444966	MO
0.238098	MO
0.244688	MO
0.736643	MO
0.717733	MO
0.449836	MO
0.643524	MO
0.673322	MO
0.839504	MO
0.452988	MO
0.513157	MO
0.354139	MO
0.3507	MO
0.708277	MO1+WT
1.30739	MO1+WT
1.30997	MO1+WT
1.68674	MO1+WT
0.803689	MO1+WT
1.18018	MO1+WT
0.97732	MO1+WT
1.36154	MO1+WT
1.28648	MO1+WT
0.666446	MO1+WT
1.58847	MO1+WT
1.19135	MO1+WT
0.824032	MO1+WT
1.22459	MO1+WT
0.843801	MO1+WT
1.06815	MO1+WT
1.04637	MO1+WT
0.999668	MO1+WT
1.51426	MO1+WT
1.07273	MO1+WT
0.87274	MO1+WT
0.474764	MO+R77H
0.354425	MO+R77H
0.405139	MO+R77H
0.415167	MO+R77H
0.402561	MO+R77H
0.514303	MO+R77H
