# Supplementary material for: SCGN deficiency results in colitis susceptibility
Source: eLife. 2019 Oct 30;8:e49910. doi: 10.7554/eLife.49910 (PMC6839920; doi:10.7554/eLife.49910)
Supplement: Figure 4—source data 1. [file elife-49910-fig4-data1.xlsx]

## Sheet: Fig 4b
	Lyz	Muc2	Ngn3
WT	2.70701	1.08805	1.08672
WT	1.75591	1.1236	0.765894
WT	0.210649	0.819162	1.32641
Secret1	1.89435	0.821814	1.9856
Secret1	1.0222	0.838268	1.19041
Secret1	4.2773	0.769552	2.28187
