# Supplementary material for: SCGN deficiency results in colitis susceptibility
Source: eLife. 2019 Oct 30;8:e49910. doi: 10.7554/eLife.49910 (PMC6839920; doi:10.7554/eLife.49910)
Supplement: Figure 4—source data 2. [file elife-49910-fig4-data2.xlsx]

## Sheet: Fig 4c
genotype	depth-1_iter-1	depth-1_iter-2	depth-1_iter-3	depth-1_iter-4	depth-1_iter-5	depth-1_iter-6	depth-1_iter-7	depth-1_iter-8	depth-1_iter-9	depth-1_iter-10	depth-1112_iter-1	depth-1112_iter-2	depth-1112_iter-3	depth-1112_iter-4	depth-1112_iter-5	depth-1112_iter-6	depth-1112_iter-7	depth-1112_iter-8	depth-1112_iter-9	depth-1112_iter-10	depth-2223_iter-1	depth-2223_iter-2	depth-2223_iter-3	depth-2223_iter-4	depth-2223_iter-5	depth-2223_iter-6	depth-2223_iter-7	depth-2223_iter-8	depth-2223_iter-9	depth-2223_iter-10	depth-3334_iter-1	depth-3334_iter-2	depth-3334_iter-3	depth-3334_iter-4	depth-3334_iter-5	depth-3334_iter-6	depth-3334_iter-7	depth-3334_iter-8	depth-3334_iter-9	depth-3334_iter-10	depth-4445_iter-1	depth-4445_iter-2	depth-4445_iter-3	depth-4445_iter-4	depth-4445_iter-5	depth-4445_iter-6	depth-4445_iter-7	depth-4445_iter-8	depth-4445_iter-9
Secret1 -/-	1	1	1	1	1	1	1	1	1	1	126	128	135	132	130	116	126	122	129	133	167	158	171	165	161	159	155	161	167	168	189	178	180	183	178	179	180	177	186	174	197	179	192	184	195	185	193	187	191
Secret1 -/-	1	1	1	1	1	1	1	1	1	1	147	151	151	156	137	137	140	143	150	144	175	186	180	169	171	182	186	179	178	175	189	198	192	190	200	198	199	199	197	192	199	200	204	199	204	208	205	204	200
Secret1 -/-	1	1	1	1	1	1	1	1	1	1	89	91	91	84	89	92	92	87	91	85	94	98	94	97	97	95	96	97	95	99	95	97	99	100	98	100	95	99	100	97	101	101	101	101	99	101	100	101	101
Secret1 -/-	1	1	1	1	1	1	1	1	1	1	124	134	124	129	123	125	114	120	123	122	145	153	148	153	139	147	147	147	157	156	161	157	172	168	162	159	162	158	162	160	173	167	177	165	179	179	169	176	168
Secret1 -/-	1	1	1	1	1	1	1	1	1	1	81	83	83	84	80	88	85	85	86	88	92	96	96	98	91	94	95	93	96	95	97	97	97	96	99	100	98	95	97	100	100	98	100	102	100	99	101	101	102
Secret1 -/-	1	1	1	1	1	1	1	1	1	1	157	155	152	146	154	149	157	148	153	156	180	187	175	182	188	188	185	185	188	195	210	217	208	205	201	202	213	198	213	203	224	223	220	223	224	221	218	224	223
Secret1 -/-	1	1	1	1	1	1	1	1	1	1	107	104	117	112	107	110	104	114	109	96	126	137	127	124	134	127	122	135	121	125	146	137	137	142	141	144	141	140	142	144	147	150	149	152	145	142	146	143	155
Secret1 -/-	1	1	1	1	1	1	1	1	1	1	107	113	100	104	114	108	104	102	111	108	128	131	118	126	125	128	132	135	138	137	142	147	140	144	135	137	135	137	147	143	148	140	145	147	149	154	149	148	150
Secret1 -/-	1	1	1	1	1	1	1	1	1	1	144	141	135	142	140	140	137	140	141	137	175	158	160	162	164	163	164	164	164	169	177	174	173	166	184	179	179	177	176	169	179	181	182	183	184	190	183	184	185
Secret1 -/-	1	1	1	1	1	1	1	1	1	1	129	117	122	126	129	123	130	125	126	123	144	143	148	137	148	143	147	151	145	146	161	162	153	154	166	162	156	159	154	161	165	167	172	163	159	164	168	167	163
Secret1 -/-	1	1	1	1	1	1	1	1	1	1	126	125	138	129	130	135	127	127	131	124	161	155	165	154	150	161	155	152	162	163	171	176	171	176	167	164	171	166	171	163	183	183	189	181	182	179	181	179	179
Secret1 -/-	1	1	1	1	1	1	1	1	1	1	142	142	144	154	140	141	140	148	150	143	193	180	178	173	172	177	182	182	176	181	205	208	194	212	212	200	201	199	205	206	219	217	217	214	212	214	214	220	218
Secret1 -/-	1	1	1	1	1	1	1	1	1	1	125	132	130	125	138	132	140	138	133	147	156	152	158	148	159	167	162	157	163	162	181	174	179	175	181	182	175	167	172	183	182	192	187	187	187	195	190	193	184
Secret1 -/-	1	1	1	1	1	1	1	1	1	1	100	104	105	109	103	104	110	114	111	107	129	132	125	133	126	135	132	127	135	135	139	146	136	142	146	141	144	146	139	144	155	152	149	155	139	149	156	144	148
Secret1 -/-	1	1	1	1	1	1	1	1	1	1	160	160	157	164	159	165	163	163	168	158	207	208	216	202	205	209	205	214	212	204	235	250	234	238	238	239	246	239	249	228	261	262	254	260	264	252	258	267	264
Secret1 -/-	1	1	1	1	1	1	1	1	1	1	164	172	169	175	156	176	171	181	171	169	214	206	210	234	217	216	211	215	213	215	256	255	253	250	259	253	258	253	254	254	280	261	286	269	268	272	263	281	278
Secret1 -/-	1	1	1	1	1	1	1	1	1	1	175	179	181	169	179	176	187	188	179	182	246	232	233	233	257	240	230	245	242	245	270	259	275	269	269	277	272	282	261	264	299	295	299	296	296	295	309	287	297
Secret1 -/-	1	1	1	1	1	1	1	1	1	1	176	188	174	177	181	172	188	175	184	182	231	229	233	220	233	224	223	224	230	221	262	263	257	256	265	262	262	254	250	261	286	273	274	274	274	277	271	268	283
Secret1 -/-	1	1	1	1	1	1	1	1	1	1	127	118	121	115	117	112	126	114	116	113	149	143	149	148	153	144	147	132	152	139	170	164	167	173	166	164	156	165	172	158	182	180	189	179	181	177	178	172	174
Secret1 -/-	1	1	1	1	1	1	1	1	1	1	139	128	131	138	144	134	132	137	136	124	162	171	172	175	169	166	165	159	162	164	180	179	187	195	184	187	192	192	184	186	205	205	201	198	200	202	199	204	204
Secret1 +/+	1	1	1	1	1	1	1	1	1	1	121	120	119	124	117	120	118	116	118	118	140	142	135	142	141	134	143	143	142	139	151	159	149	157	151	152	157	151	153	157	156	162	165	153	168	162	168	162	163
Secret1 +/+	1	1	1	1	1	1	1	1	1	1	117	132	114	122	121	127	124	121	124	124	154	150	158	161	148	157	154	156	155	158	166	172	167	171	169	171	185	175	170	169	186	183	191	196	175	192	183	178	188
Secret1 +/+	1	1	1	1	1	1	1	1	1	1	108	104	110	111	106	113	110	106	114	101	136	131	134	128	132	137	132	127	130	128	135	139	141	143	135	138	134	133	134	133	139	144	143	143	140	141	140	141	140
Secret1 +/+	1	1	1	1	1	1	1	1	1	1	125	129	127	123	123	114	124	119	130	118	147	152	148	153	149	149	148	152	149	144	172	166	170	169	172	160	176	170	172	162	184	173	180	179	177	168	170	172	170
Secret1 +/+	1	1	1	1	1	1	1	1	1	1	155	154	148	159	159	165	156	156	153	165	207	213	208	218	213	218	198	216	197	203	241	237	235	232	229	232	236	228	227	239	251	252	255	254	255	256	264	257	253
Secret1 +/+	1	1	1	1	1	1	1	1	1	1	107	121	119	116	114	113	119	114	115	109	143	146	138	148	145	150	137	137	146	147	160	160	157	153	156	159	160	154	149	154	167	179	173	161	169	172	164	169	173
Secret1 +/+	1	1	1	1	1	1	1	1	1	1	119	103	115	121	104	114	118	118	104	115	141	139	143	133	146	138	145	135	138	134	150	152	149	149	151	152	161	150	152	153	157	165	159	165	161	156	161	159	172
Secret1 +/+	1	1	1	1	1	1	1	1	1	1	110	105	106	107	111	107	112	113	111	110	125	126	126	130	129	127	126	122	129	127	135	130	128	128	134	134	128	133	134	134	138	138	145	142	133	140	142	134	139
Secret1 +/+	1	1	1	1	1	1	1	1	1	1	98	103	93	101	91	102	99	96	95	104	112	112	111	112	112	113	112	114	113	112	119	117	114	119	119	117	114	115	117	120	120	121	116	121	118	121	123	123	123
Secret1 +/+	1	1	1	1	1	1	1	1	1	1	144	133	156	145	150	141	139	138	144	134	170	180	167	180	180	176	166	169	180	175	194	187	193	195	192	187	187	185	188	193	201	199	206	206	197	204	203	205	202
Secret1 +/+	1	1	1	1	1	1	1	1	1	1	130	131	121	139	122	125	113	120	125	121	149	160	155	155	165	156	155	154	167	153	171	187	175	176	174	169	172	181	186	186	192	189	191	190	190	194	188	187	187
Secret1 +/+	1	1	1	1	1	1	1	1	1	1	178	182	180	192	195	197	189	177	191	181	254	244	246	261	240	239	242	242	240	243	268	284	282	271	272	282	286	282	285	262	299	300	298	294	293	293	303	288	281
Secret1 +/+	1	1	1	1	1	1	1	1	1	1	187	175	178	178	170	172	168	177	171	187	232	218	221	220	223	218	215	217	219	226	259	247	254	239	243	255	255	248	257	261	272	268	282	283	274	268	267	276	261
Secret1 +/+	1	1	1	1	1	1	1	1	1	1	144	141	144	154	146	139	147	136	131	141	189	185	175	179	178	169	178	171	170	179	198	202	200	206	199	206	215	198	201	208	221	215	211	222	222	227	221	210	217
Secret1 +/+	1	1	1	1	1	1	1	1	1	1	137	154	153	157	160	142	158	160	155	157	183	185	191	179	187	186	180	184	182	193	215	220	210	206	215	214	216	201	218	206	231	224	224	230	236	240	222	228	233
Secret1 +/+	1	1	1	1	1	1	1	1	1	1	117	114	119	123	118	118	118	116	112	121	130	137	147	138	136	142	135	137	137	142	150	160	154	154	156	153	159	156	159	154	158	154	155	165	158	162	157	159	166
[truncated: 51 more columns]
