# Supplementary material for: SCGN deficiency results in colitis susceptibility
Source: eLife. 2019 Oct 30;8:e49910. doi: 10.7554/eLife.49910 (PMC6839920; doi:10.7554/eLife.49910)
Supplement: Figure 4—source data 3. [file elife-49910-fig4-data3.xlsx]

## Sheet: Fig 4e
genotype	WT	Secret1	Secret1 -/-	Secret1 -/-	Secret1 -/-	Secret1 -/-	Secret1 -/-	Secret1 -/-	Secret1 -/-	Secret1 -/-	Secret1 -/-	Secret1 -/-	Secret1 -/-	Secret1 -/-	Secret1 -/-	Secret1 -/-	Secret1 -/-	Secret1 -/-	Secret1 -/-	Secret1 -/-	Secret1 -/-	Secret1 -/-	Secret1 +/+	Secret1 +/+	Secret1 +/+	Secret1 +/+	Secret1 +/+	Secret1 +/+	Secret1 +/+	Secret1 +/+	Secret1 +/+	Secret1 +/+	Secret1 +/+	Secret1 +/+	Secret1 +/+	Secret1 +/+	Secret1 +/+	Secret1 +/+	overall abundance
k__Bacteria;p__Bacteroidetes;c__[Saprospirae]	0.3125	0	0	0	0	0	0	0	0	0	0	0	0	0	0	0	0	0	0	0	0	0	0	0	0	0	5	0	0	0	0	0	0	0	0	0	0	0	0.138889
k__Bacteria;p__Cyanobacteria;c__Chloroplast	1.0625	0	0	0	0	0	0	0	0	0	0	0	0	0	0	0	0	0	0	0	0	0	0	0	0	0	0	0	0	0	0	0	0	8	5	0	4	0	0.472222
k__Bacteria;__;__	3.3125	4.75	0	17	0	0	0	0	11	0	0	0	0	0	0	0	0	62	5	0	0	0	0	0	0	0	5	0	0	0	0	13	32	0	0	3	0	0	4.11111
k__Bacteria;p__Proteobacteria;c__Gammaproteobacteria	23.5	1.85	0	0	0	0	0	0	0	0	0	0	0	0	0	0	0	3	0	13	4	17	0	0	0	8	5	0	0	0	0	0	0	18	17	328	0	0	11.4722
k__Bacteria;p__TM7;c__TM7-3	12.25	10.9	0	0	3	9	0	29	0	8	0	9	22	10	8	0	0	14	36	48	22	0	9	0	27	0	47	12	0	0	0	13	0	67	12	0	9	0	11.5
k__Bacteria;p__Firmicutes;__	8.125	15.65	0	35	0	0	0	0	0	17	0	0	0	16	0	0	9	26	108	57	0	45	0	0	0	6	58	0	0	0	0	30	0	21	15	0	0	0	12.3056
k__Bacteria;p__Bacteroidetes;__	68.1875	69.2	73	37	7	22	0	9	113	6	10	10	74	303	109	77	123	132	98	42	62	77	24	21	17	24	147	253	46	0	7	12	85	79	62	140	160	14	68.75
k__Bacteria;p__Proteobacteria;c__Alphaproteobacteria	289.25	243.1	522	109	5	159	0	73	416	128	91	47	178	500	535	0	559	549	621	101	190	79	202	66	21	394	117	1160	378	0	14	116	596	401	831	32	246	54	263.611
k__Bacteria;p__Cyanobacteria;c__4C0d-2	277.125	317.15	315	47	55	200	7	198	476	621	82	29	355	191	88	52	458	497	605	1152	360	555	110	145	21	123	385	215	418	125	35	130	209	661	922	644	180	111	299.361
k__Bacteria;p__Actinobacteria;c__Coriobacteriia	696.5	294.15	343	264	5	71	0	92	0	17	36	128	224	216	332	25	757	1468	926	332	270	377	6	53	24	40	296	171	61	18	0	222	23	6654	2993	240	338	5	472.972
k__Bacteria;p__Proteobacteria;c__Deltaproteobacteria	364.438	858.9	118	506	23	177	38	603	819	371	117	551	364	1993	259	58	1452	550	3677	1707	2039	1756	79	290	250	10	1905	964	102	115	64	108	102	973	364	233	251	21	639.139
k__Bacteria;p__Actinobacteria;c__Actinobacteria	1033.06	851	118	32	12	579	66	159	134	489	302	1006	809	179	119	316	417	5007	503	2946	3541	286	690	777	1050	303	744	168	1914	65	49	188	138	4572	2243	2223	1280	125	931.917
k__Bacteria;p__Proteobacteria;c__Betaproteobacteria	926.875	1173.6	3388	479	18	728	201	128	539	1176	1232	146	418	1606	2202	379	1260	6482	2371	150	147	422	321	1109	202	180	233	281	3203	118	24	379	717	3105	1987	649	2121	201	1063.94
k__Bacteria;p__Deferribacteres;c__Deferribacteres	1353.5	1007.05	0	329	347	0	0	0	0	0	0	0	139	0	0	0	5733	80	12371	623	202	317	0	0	0	1065	13427	6397	0	0	0	115	0	0	15	637	0	0	1161.03
k__Bacteria;p__Firmicutes;c__Erysipelotrichi	1597.81	1101.15	1204	519	61	2556	238	349	264	2205	1164	3205	656	773	1626	1558	1396	2509	1375	176	84	105	651	2105	701	201	1113	786	4920	772	45	725	261	5029	1698	3617	2783	158	1321.89
k__Bacteria;p__Tenericutes;c__Mollicutes	1553.38	1842.85	966	1295	283	827	141	600	369	216	631	93	707	621	890	1384	2434	1671	5362	9431	7106	1830	833	1362	404	1100	2666	1087	1436	535	835	2521	1598	2644	1203	4471	1978	181	1714.19
k__Bacteria;p__Firmicutes;c__Bacilli	5000.62	5539.05	1007	2182	898	3821	521	2651	2737	140	614	1542	3010	934	2870	3169	6412	17874	13364	17808	19227	10000	1972	6018	2846	779	1624	866	1181	1469	974	2363	1771	29233	12484	2708	12333	1389	5299.75
k__Bacteria;p__Verrucomicrobia;c__Verrucomicrobiae	8985.25	8013.95	23409	931	0	0	9	4	0	0	0	0	17856	18576	21862	0	28828	1247	47550	0	7	0	0	0	0	9837	16097	38859	0	4	2	8812	12123	0	0	43705	13865	460	8445.64
k__Bacteria;p__Firmicutes;c__Clostridia	21557.8	21799.7	18122	15407	1535	17895	881	36421	13958	7496	9835	10568	16448	25072	16646	10871	27398	44262	58243	64971	14118	25847	10227	13809	4803	15303	45412	13000	10046	7727	3897	17542	14169	60034	49400	47679	28852	3024	21692.2
k__Bacteria;p__Bacteroidetes;c__Bacteroidia	92294.6	96061.6	80325	58745	15458	120981	22018	80501	125885	59156	50202	57746	84002	152646	81115	111034	104954	175384	154574	93626	157901	134979	69855	137811	47002	49842	169231	98962	129852	43304	28887	63676	108746	124194	130536	105959	129094	39763	94387.4
