# Supplementary material for: SCGN deficiency results in colitis susceptibility
Source: eLife. 2019 Oct 30;8:e49910. doi: 10.7554/eLife.49910 (PMC6839920; doi:10.7554/eLife.49910)
Supplement: Figure 5—source data 1. [file elife-49910-fig5-data1.xlsx]

## Sheet: Sheet1
		Weight (% of initial)
sex	Genotype	day 0	day 1	day 2	day 3	day 4	day 5	day 6	day 7	day 8	day 9	day 10
Male	Secret1	100.999	92.0114	100.143	100.571	102.71	99.7147	93.7233	84.3081	74.893	72.3252	68.0456
Male	Secret1	100.145	101.445	101.879	101.879	102.746	99.2775	92.7746	80.6358	75.8671	71.0983	68.4971
Male	Secret1	100.517	100.517	99.6898	99.6898	99.2761	96.7942	93.0714	86.4529	82.3164	76.939	76.1117
Male	Secret1	101.913	100.705	101.108	101.511	101.108	99.0937	93.0514	86.6062	82.1752	78.147	77.3414
Male	Secret1	100.634	101.48	101.903	101.903	101.057	102.326	94.2918	89.6406	87.5264	88.7949	93.8689
Male	Secret1	99.7831	100.651	99.3492	100.217	99.7831	99.7831	94.577	88.9371	85.9002	85.4664	88.5033
Male	Secret1	100.527	100.879	99.1213	100.176	99.4728	97.7153	92.0914	86.4675	82.9525	79.7891	77.6801
Male	Secret1	100.722	100.722	101.083	101.083	98.917	99.278	97.8339	92.4188	91.6968	90.6137	92.7798
Male	Secret1	100.823	98.7654	98.7654	99.5885	99.177	95.8848	88.6831	81.4815	75.7202	70.7819	65.8436
Male	Secret1	101.148	101.578	101.148	101.148	101.148	96.8436	88.2353	83.5007	78.7661	73.1707	69.7274
Male	Secret1	101.382	102.513	102.513	101.759	101.382	96.4824	89.3216	80.6533	75	71.608	67.8392
Male	Secret1	101.907	102.622	104.052	101.907	103.337	94.3981	88.3194	87.4255	84.3862	80.4529	77.5924
Male	Secret1	102.484	99.2236	99.6894	99.6894	101.553	100.621	100.621	100.621	97.3602	86.646	87.1118
Male	WT	100.666	100.666	98.269	99.4674	99.4674	98.269	90.2796	85.486	79.8935	77.0972	78.2956
Male	WT	100.14	101.816	103.911	102.654	103.492	101.397	96.7877	87.9888	82.5419	79.6089	75.838
Male	WT	100	91.3793	100.862	102.155	100	100.431	96.1207	92.6724	90.5172	87.931	87.069
Male	WT	99.4775	91.5361	97.8056	101.149	100.731	99.8955	96.5517	93.2079	90.2821	87.7743	90.7001
Male	WT	100.104	101.765	102.181	101.35	102.181	100.935	97.6116	90.9657	84.7352	78.92	76.4278
Male	WT	101.169	102.17	98.8314	99.1653	98.4975	95.1586	88.8147	87.4791	86.4775	82.4708	78.4641
Male	WT	100.587	99.8043	100.978	100.978	102.153	100.978	98.4344	95.499	95.499	95.499	96.6732
Male	WT	102.059	98.3982	101.144	102.059	103.432	102.975	99.3135	94.7368	90.6178	87.4142	91.5332
Male	WT	101.757	101.351	101.351	102.162	100.946	98.9189	96.0811	91.2162	85.9459	85.5405	86.7568
Male	WT	102.016	101.21	100.806	101.613	102.419	100.806	98.3871	93.5484	89.1129	86.2903	88.3065
Male	WT	102.147	101.227	102.147	102.147	103.528	101.227	99.8466	94.7853	89.2638	85.1227	86.5031
Male	WT	100.862	102.155	101.293	101.293	101.293	100	96.9828	96.9828	92.2414	80.6034	79.3103
Male	WT	101.345	103.866	103.361	101.849	103.361	100.84	98.8235	98.8235	92.2689	90.7563	92.2689
