# Supplementary material for: SCGN deficiency results in colitis susceptibility
Source: eLife. 2019 Oct 30;8:e49910. doi: 10.7554/eLife.49910 (PMC6839920; doi:10.7554/eLife.49910)
Supplement: Figure 5—source data 2. [file elife-49910-fig5-data2.xlsx]

## Sheet: Fig 5b
sex	genotype	consistency	blood	weight	total
Female	Secret1	2	0	2	4
Female	Secret1	2	2	3	7
Female	Secret1	0	0	2	2
Female	Secret1	0	0	3	3
Female	Secret1	0	2	3	5
Female	Secret1	2	0	2	4
Female	Secret1	4	3	4	11
Female	Secret1	2	3	3	8
Female	Secret1	2	2	1	5
Female	Secret1	2	2	3	7
Female	Secret1	2	0	1	3
Female	Secret1	2	2	2	6
Female	Secret1	4	2	3	9
Female	Secret1	2	2	1	5
Male	Secret1	2	3	3	8
Male	Secret1	2	2	3	7
Male	Secret1	2	2	3	7
Male	Secret1	2	3	3	8
Male	Secret1	2	0	2	4
Male	Secret1	2	2	3	7
Male	Secret1	2	3	3	8
Male	Secret1	0	3	2	5
Male	Secret1	2	3	3	8
Male	Secret1	2	2	3	7
Male	Secret1	4	3	3	10
Male	Secret1	4	2	3	9
Male	Secret1	2	2	0	4
Female	WT	2	0	1	3
Female	WT	2	2	2	6
Female	WT	0	2	2	4
Female	WT	2	2	2	6
Female	WT	4	3	3	10
Female	WT	2	0	3	5
Female	WT	2	2	1	5
Female	WT	2	0	1	3
Male	WT	2	2	3	7
Male	WT	4	0	3	7
Male	WT	4	2	2	8
Male	WT	0	2	2	4
Male	WT	2	2	2	6
Male	WT	2	0	3	5
Male	WT	0	3	1	4
Male	WT	2	2	1	5
Male	WT	2	2	2	6
Male	WT	2	3	2	7
Male	WT	0	3	1	4
Male	WT	2	2	1	5
Male	WT	2	3	1	6
