# Supplementary material for: SCGN deficiency results in colitis susceptibility
Source: eLife. 2019 Oct 30;8:e49910. doi: 10.7554/eLife.49910 (PMC6839920; doi:10.7554/eLife.49910)
Supplement: Figure 5—source data 3. [file elife-49910-fig5-data3.xlsx]

## Sheet: Fig 5c
Genotype	Time surv	Censor
WT	11	0
WT	11	0
WT	11	0
WT	11	0
WT	11	0
WT	11	0
WT	11	0
WT	11	0
WT	11	0
WT	11	0
WT	11	0
WT	11	0
WT	11	0
KO	11	0
KO	11	0
KO	11	0
KO	11	0
KO	11	0
KO	11	0
KO	11	0
KO	11	0
KO	11	0
KO	10	1
KO	10	1
KO	10	1
KO	10	1
