# Supplementary material for: SCGN deficiency results in colitis susceptibility
Source: eLife. 2019 Oct 30;8:e49910. doi: 10.7554/eLife.49910 (PMC6839920; doi:10.7554/eLife.49910)
Supplement: Figure 5—source data 4. [file elife-49910-fig5-data4.xlsx]

## Sheet: Fig 5d
Tissue Damage in DSS Colitis 0=none 1=isolated focal epithelial damage 2=Mucosal erosions and ulcerations 3=extensive damage deep into bowel wall	Lamina propria inflammatory cell infiltration in DSS colitis 0=infrequent 1=increased, some neutrophils 2=submucosal presence of inflammatory cell clusters 3=transmural cell infiltration	Sum	Involvement of surface 1= 1-25% 2= 26-50% 3=51-75% 4=76-100%	Sex	Genotype	score
2	2	4	1	Male	WT	4
2	3	5	1	Male	WT	5
2	3	5	2	Male	WT	10
2	3	5	2	Male	WT	10
2	3	5	1	Male	WT	5
2	2	4	1	Male	Secret1	4
2	3	5	2	Male	Secret2	10
2	2	4	2	Male	Secret3	8
2	3	5	2	Male	Secret4	10
2	3	5	3	Male	Secret5	15
2	3	5	4	Male	Secret6	20
