# Supplementary material for: SCGN deficiency results in colitis susceptibility
Source: eLife. 2019 Oct 30;8:e49910. doi: 10.7554/eLife.49910 (PMC6839920; doi:10.7554/eLife.49910)
Supplement: Figure 5—source data 5. [file elife-49910-fig5-data5.xlsx]

## Sheet: Fig 5f
Genotype	Sex	Il33	Il6	Tnf	Il1b
KO	Male	3.65963	26.6546	10.1293	22.3518
KO	Male	6.94235	35.0671	10.6698	98.509
KO	Female	3.15196	1.14711	2.83012	3.80312
KO	Female	2.76062	2.64538	3.44775	12.4807
KO	Female	4.63145	6.06838	3.8008	8.2974
KO	Female	1.2069	0.649455	1.0889	0.94995
KO	Female	4.69137	3.84989	3.20435	19.9343
KO	Female	0.84878	1.60886	1.21914	0.485539
KO	Female	6.91063	12.6655	7.04527	41.6475
KO	Male	2.30572	0.779934	25.4864	0.736099
KO	Male	12.5126	8.0415	3.06082	24.4934
KO	Male	6.96779	11.9945	2.9009	20.3001
KO	Male	11.3598	1.8208	1.64869	13.5247
WT	Male	1.03896	1.71832	1.30854	3.42091
WT	Male	1.693	3.2616	0.61181	2.88123
WT	Male	0.720197	0.268711	0.575528	0.190573
WT	Female	0.305816	0.472388	0.232523	0.0977962
WT	Female	1.94978	3.58364	1.41909	1.82141
WT	Female	0.427923	0.172451	0.339396	0.281561
WT	Male	0.473313	0.150795	0.481308	0.154541
WT	Male	0.611687	1.18497	2.37145	14.8621
WT	Female	2.61299	2.7534	1.82349	3.07231
WT	Female	9.48074	4.95178	7.76464	184.311
WT	Female	1.84968	3.50885	1.24156	3.8963
