# Supplementary material for: SCGN deficiency results in colitis susceptibility
Source: eLife. 2019 Oct 30;8:e49910. doi: 10.7554/eLife.49910 (PMC6839920; doi:10.7554/eLife.49910)
Supplement: Figure 5—figure supplement 1—source data 1. [file elife-49910-fig5-figsupp1-data1.xlsx]

## Sheet: Fig 5 Suppl 1a
		Weight (% of initial)
sex	Genotype	day 0	day 1	day 2	day 3	day 4	day 5	day 6	day 7	day 8	day 9	day 10
Female	Secret1	99.2089	99.2089	100.633	103.006	102.057	103.956	100.633	93.038	87.8165	90.6646	93.9873
Female	Secret1	98.4733	100.763	103.626	98.4733	100.763	99.0458	95.6107	86.4504	83.0153	85.8779	85.8779
Female	Secret1	99.1349	102.249	104.325	105.882	104.844	100.692	97.5779	89.7924	89.7924	92.9066	93.4256
Female	Secret1	98.7342	99.2089	103.006	103.481	103.481	100.158	95.4114	88.7658	85.9177	84.9684	87.8165
Female	Secret1	102.591	103.627	104.663	102.073	102.073	96.3731	87.0466	83.9378	84.9741	86.5285	81.8653
Female	Secret1	99.8384	90.63	86.2682	103.716	103.231	100.808	97.4152	89.1761	84.3296	79.483	76.0905
Female	Secret1	102.92	102.372	101.277	100.73	99.635	95.5292	90.3285	78.2847	73.9051	70.073	67.8832
Female	Secret1	99.3103	91.0345	97.931	100.69	97.4713	95.1724	89.1954	84.1379	83.2184	79.5402	85.0575
Female	Secret1	97.561	99.7783	100.665	101.996	100.222	102.439	98.4479	94.0133	86.031	80.2661	79.8226
Female	Secret1	100.223	89.5323	102.45	100.223	100.668	97.7728	90.8686	84.6325	81.5145	79.7327	87.3051
Female	Secret1	101.064	104.787	107.447	107.979	105.851	103.723	104.787	96.2766	92.5532	92.5532	94.6809
Female	Secret1	101.767	92.7562	101.237	105.477	104.947	104.417	100.707	93.2862	84.8057	82.6855	82.6855
Female	Secret1	103.723	106.915	107.447	105.851	104.787	103.191	94.1489	84.5745	82.9787	81.383	87.766
Female	Secret1	101.968	91.2343	102.504	103.578	105.188	104.114	101.431	97.1377	90.161	88.551	93.381
Male	Secret1	100.999	92.0114	100.143	100.571	102.71	99.7147	93.7233	84.3081	74.893	72.3252	68.0456
Male	Secret1	100.145	101.445	101.879	101.879	102.746	99.2775	92.7746	80.6358	75.8671	71.0983	68.4971
Male	Secret1	100.517	100.517	99.6898	99.6898	99.2761	96.7942	93.0714	86.4529	82.3164	76.939	76.1117
Male	Secret1	101.913	100.705	101.108	101.511	101.108	99.0937	93.0514	86.6062	82.1752	78.147	77.3414
Male	Secret1	100.634	101.48	101.903	101.903	101.057	102.326	94.2918	89.6406	87.5264	88.7949	93.8689
Male	Secret1	99.7831	100.651	99.3492	100.217	99.7831	99.7831	94.577	88.9371	85.9002	85.4664	88.5033
Male	Secret1	100.527	100.879	99.1213	100.176	99.4728	97.7153	92.0914	86.4675	82.9525	79.7891	77.6801
Male	Secret1	100.722	100.722	101.083	101.083	98.917	99.278	97.8339	92.4188	91.6968	90.6137	92.7798
Male	Secret1	100.823	98.7654	98.7654	99.5885	99.177	95.8848	88.6831	81.4815	75.7202	70.7819	65.8436
Male	Secret1	101.148	101.578	101.148	101.148	101.148	96.8436	88.2353	83.5007	78.7661	73.1707	69.7274
Male	Secret1	101.382	102.513	102.513	101.759	101.382	96.4824	89.3216	80.6533	75	71.608	67.8392
Male	Secret1	101.907	102.622	104.052	101.907	103.337	94.3981	88.3194	87.4255	84.3862	80.4529	77.5924
Male	Secret1	102.484	99.2236	99.6894	99.6894	101.553	100.621	100.621	100.621	97.3602	86.646	87.1118
Female	WT	99.2172	89.2368	100.978	101.566	104.501	103.327	102.74	95.6947	95.6947	96.8689	98.0431
Female	WT	97.8896	101.299	103.247	101.786	102.273	102.76	99.8377	93.5065	92.0455	94.9675	97.4026
Female	WT	100.159	100.159	100.159	97.2973	99.2051	98.2512	95.8665	90.62	90.1431	90.1431	92.0509
Female	WT	99.2084	99.7361	102.902	104.485	103.958	100.264	96.5699	89.1821	85.4881	82.3219	83.3773
Female	WT	100.693	101.155	101.155	103.002	104.388	99.3072	88.6836	81.7552	77.1363	72.9792	73.903
Female	WT	100	101.587	101.587	103.175	104.762	101.587	94.709	87.8307	85.1852	85.1852	92.0635
Female	WT	100.465	103.721	103.721	105.116	106.512	104.186	99.0698	98.1395	94.4186	97.2093	102.326
Female	WT	101.394	90.9408	105.052	106.098	104.007	102.439	102.962	97.2125	94.5993	91.9861	94.5993
Male	WT	100.666	100.666	98.269	99.4674	99.4674	98.269	90.2796	85.486	79.8935	77.0972	78.2956
Male	WT	100.14	101.816	103.911	102.654	103.492	101.397	96.7877	87.9888	82.5419	79.6089	75.838
Male	WT	100	91.3793	100.862	102.155	100	100.431	96.1207	92.6724	90.5172	87.931	87.069
Male	WT	99.4775	91.5361	97.8056	101.149	100.731	99.8955	96.5517	93.2079	90.2821	87.7743	90.7001
Male	WT	100.104	101.765	102.181	101.35	102.181	100.935	97.6116	90.9657	84.7352	78.92	76.4278
Male	WT	101.169	102.17	98.8314	99.1653	98.4975	95.1586	88.8147	87.4791	86.4775	82.4708	78.4641
Male	WT	100.587	99.8043	100.978	100.978	102.153	100.978	98.4344	95.499	95.499	95.499	96.6732
Male	WT	102.059	98.3982	101.144	102.059	103.432	102.975	99.3135	94.7368	90.6178	87.4142	91.5332
Male	WT	101.757	101.351	101.351	102.162	100.946	98.9189	96.0811	91.2162	85.9459	85.5405	86.7568
Male	WT	102.016	101.21	100.806	101.613	102.419	100.806	98.3871	93.5484	89.1129	86.2903	88.3065
Male	WT	102.147	101.227	102.147	102.147	103.528	101.227	99.8466	94.7853	89.2638	85.1227	86.5031
Male	WT	100.862	102.155	101.293	101.293	101.293	100	96.9828	96.9828	92.2414	80.6034	79.3103
Male	WT	101.345	103.866	103.361	101.849	103.361	100.84	98.8235	98.8235	92.2689	90.7563	92.2689
