# Supplementary material for: SCGN deficiency results in colitis susceptibility
Source: eLife. 2019 Oct 30;8:e49910. doi: 10.7554/eLife.49910 (PMC6839920; doi:10.7554/eLife.49910)
Supplement: Figure 5—figure supplement 1—source data 2. [file elife-49910-fig5-figsupp1-data2.xlsx]

## Sheet: Fig 5 supp 1b
			Weight (% of initial)
Sex	Genotype	baseline	day 0	day 1	day 2	day 3	day 4	day 5	day 6	day 7	day 8	day 9	day 10
Male	Secret 2	100	98.8636	103.977	102.273	103.977	100.994	104.403	97.5852	87.7841	79.6875	75.4261	75.8523
Male	Secret 2	100	101.65	100.888	101.65	102.03	102.03	101.65	99.7462	91.7513	85.6599	80.3299	81.4721
Male	Secret 2	100	100	102.308	100	100	100.769	99.2308	95	93.0769	86.9231	83.4615	81.5385
Male	Secret 2	100	98.5765	101.779	100	100.356	101.779	99.6441	95.3737	91.4591	86.121	81.8505	79.7153
Male	Secret 2	100	100.609	102.231	101.826	101.826	103.448	100.203	92.0892	85.5984	79.9189	75.4564	71.8053
Male	Secret 2	100	97.8177	99.7433	97.0475	96.2773	95.5071	94.7368	87.4198	83.1836	79.3325	75.0963	73.1707
Male	Secret 2	100	101.255	102.384	101.631	101.255	100.502	100.878	97.1142	94.4793	88.0803	84.3162	85.4454
Male	Secret 2	100	100.5	102.75	102.375	102.75	100.125	96.75	90.75	84.375	79.125	75.75	76.5
Male	Secret 2	100	98.8971	98.5294	99.2647	98.5294	97.7941	98.5294	95.2206	90.4412	83.4559	79.7794	79.4118
Male	Secret 2	100	98.4157	98.7884	99.1612	98.7884	98.4157	96.5517	95.8062	94.6878	93.9422	91.3327	91.7055
Male	Secret 2	100	100	99.6622	96.9595	96.2838	94.2568	89.527	79.3919	76.3514	69.5946	66.8919	63.8514
Male	Secret 2	100	100.275	101.377	101.377	101.01	102.479	99.5409	93.2966	85.5831	78.9715	75.2984	71.258
Male	WT	100	98.6894	102.228	101.442	100.262	99.4758	100.655	98.6894	94.7575	90.4325	86.5007	88.0734
Male	WT	100	101.413	99.6466	98.5866	99.2933	99.2933	100	96.4664	92.2261	87.6325	84.4523	84.4523
Male	WT	100	100.311	100.778	103.577	101.244	101.711	103.577	102.177	99.8445	99.3779	97.5117	98.4448
Male	WT	100	101.515	103.409	104.545	104.924	105.303	105.682	105.303	95.4545	83.3333	78.0303
Male	WT	100	102.059	100.433	98.4832	97.8332	98.1582	93.9328	86.4572	83.2069	77.0314	73.7811	78.6566
Male	WT	100	99.7722	100.797	99.0888	98.4055	100.114	100.456	93.9636	88.1549	79.6128	79.9544	80.9795
Male	WT	100	98.9056	98.4952	98.4952	100.137	100.958	103.01	98.9056	98.0848	93.9808	90.2873	89.8769
Male	WT	100	98.7993	98.1132	98.7993	98.7993	99.1424	99.1424	98.4563	97.7702	96.741	94.6827	93.6535
Male	WT	100	101.158	100.445	101.158	102.226	101.514	94.39	81.5672	74.4435	71.5939	67.3197
