# Supplementary material for: SCGN deficiency results in colitis susceptibility
Source: eLife. 2019 Oct 30;8:e49910. doi: 10.7554/eLife.49910 (PMC6839920; doi:10.7554/eLife.49910)
Supplement: Figure 5—figure supplement 1—source data 3. [file elife-49910-fig5-figsupp1-data3.xlsx]

## Sheet: Fig 5 supp 1c
ΔΔCt of animals
		Tnf	Il33	Il33(2)	Il6	Il1b
3468	KO	2.25392	0.970752	1.36062	1.74582	1.84631
3469	KO	8.78812	16.0049	13.1303	9.18261	22.8991
3478	KO	6.40686	3.28483	4.2842	4.4577	2.8179
3503	KO	1.89523	1.67294	1.57194	1.97642	4.77142
3508	KO	1.00669	1.17464	2.45522	1.06943	3.12357
3748	KO	0.332683	1.15358	0.651376	1.54936	11.7715
3888	KO	0.371738	1.25676	1.05302	2.16052	1.42066
4203	KO	0.826485	0.866842	0.617244	0.817456	0.964895
4204	KO	0.934622	0.823073	0.806153	1.2869	1.5065
4225	KO	0.637996	2.15242	1.41413	2.77548	1.56606
4397	KO	0.264887	1.42449	1.62666	1.33482	1.30391
3499	WT	0.686447	0.521961	0.528885	0.478472	0.305756
3749	WT	1.37401	1.03653	0.931039	0.967472	0.845042
3792	WT	0.520061	0.798055	0.695721	0.943986	0.641203
4202	WT	2.58894	1.40987	1.02718	1.03635	0.970783
4337	WT	0.883683	0.674066	0.946604	2.80883	0.955559
4343	WT	1.5672	2.82235	2.56911	0.978319	6.49056
4396	WT	0.616481	1.11176	1.23125	1.10238	1.05544
ΔΔCt of wells
		Tnf	Il33	Il33(2)	Il6	Il1b
3468	KO	1.61568	0.638228	1.671	1.97442	1.95497
3468	KO	2.89215	1.30328	1.05024	1.51722	1.73766
3469	KO	11.1359	18.8585	15.9525	7.98022	23.1372
3469	KO	6.44037	13.1514	10.3082	10.385	22.6611
3478	KO	7.39804	2.26129	3.82567	3.7229	2.44892
3478	KO	5.41568	4.30837	4.74272	5.1925	3.18688
3503	KO	1.62129	1.14643	1.77241	1.88744	4.29347
3503	KO	2.16917	2.19945	1.37146	2.06541	5.24936
3508	KO	0.874871	1.18685	2.48926	0.976999	2.53528
3508	KO	1.13851	1.16243	2.42119	1.16185	3.71186
3748	KO	0.336142	0.593427	0.709913	2.03698	11.6491
3748	KO	0.329224	1.71373	0.59284	1.06174	11.8938
3888	KO	0.365297	1.63257	1.12952	1.7248	1.58243
3888	KO	0.378179	0.880957	0.976515	2.59625	1.25888
4203	KO	1.13457	0.908868	0.774166	0.732768	1.17866
4203	KO	0.518402	0.824815	0.460322	0.902143	0.751134
4204	KO	0.954054	0.780323	1.02152	1.08781	1.74974
4204	KO	0.91519	0.865822	0.590789	1.48599	1.26325
4225	KO	0.802261	2.44892	1.671	2.51652	1.38237
4225	KO	0.473732	1.85593	1.15726	3.03444	1.74974
4397	KO	0.240172	1.98914	1.82857	1.31169	1.52324
4397	KO	0.289602	0.859842	1.42476	1.35795	1.08458
3499	WT	0.67931	0.435922	0.517889	0.473497	0.273032
3499	WT	0.693584	0.608	0.539881	0.483447	0.33848
3749	WT	1.43112	0.601711	0.815476	0.740427	1.01547
3749	WT	1.3169	1.47135	1.0466	1.19452	0.674618
3792	WT	0.672284	0.977483	0.719823	1.02557	0.544175
3792	WT	0.367838	0.618627	0.671619	0.8624	0.73823
4202	WT	2.54408	0.957366	1.22749	1.04712	0.980876
4202	WT	2.63379	1.86237	0.82686	1.02557	0.96069
4337	WT	0.66764	0.581215	0.771487	0.97025	1.05128
4337	WT	1.09973	0.766917	1.12172	4.64742	0.859842
4343	WT	1.50748	2.05928	2.4979	0.927506	7.29619
4343	WT	1.62692	3.58542	2.64032	1.02913	5.68493
4396	WT	0.66764	0.924755	1.37146	1.01849	1.08835
4396	WT	0.565321	1.29877	1.09105	1.18627	1.02253
