# Supplementary material for: SCGN deficiency results in colitis susceptibility
Source: eLife. 2019 Oct 30;8:e49910. doi: 10.7554/eLife.49910 (PMC6839920; doi:10.7554/eLife.49910)
Supplement: Figure 5—figure supplement 2—source data 1. [file elife-49910-fig5-figsupp2-data1.zip]

Archive with 76 entries (73 files):
- elife-49910-fig5-figsupp2-data1-v2/
- elife-49910-fig5-figsupp2-data1-v2/14.fcs
- __MACOSX/
- __MACOSX/elife-49910-fig5-figsupp2-data1-v2/
- __MACOSX/elife-49910-fig5-figsupp2-data1-v2/._14.fcs
- elife-49910-fig5-figsupp2-data1-v2/Compensation Controls_PE-Cy7 Stained Control_015.fcs
- __MACOSX/elife-49910-fig5-figsupp2-data1-v2/._Compensation Controls_PE-Cy7 Stained Control_015.fcs
- elife-49910-fig5-figsupp2-data1-v2/28.fcs
- __MACOSX/elife-49910-fig5-figsupp2-data1-v2/._28.fcs
- elife-49910-fig5-figsupp2-data1-v2/15.fcs
- __MACOSX/elife-49910-fig5-figsupp2-data1-v2/._15.fcs
- elife-49910-fig5-figsupp2-data1-v2/17.fcs
- __MACOSX/elife-49910-fig5-figsupp2-data1-v2/._17.fcs
- elife-49910-fig5-figsupp2-data1-v2/16.fcs
- __MACOSX/elife-49910-fig5-figsupp2-data1-v2/._16.fcs
- elife-49910-fig5-figsupp2-data1-v2/Compensation Controls_Pacific Blue Stained Control_016.fcs
- __MACOSX/elife-49910-fig5-figsupp2-data1-v2/._Compensation Controls_Pacific Blue Stained Control_016.fcs
- elife-49910-fig5-figsupp2-data1-v2/12.fcs
- __MACOSX/elife-49910-fig5-figsupp2-data1-v2/._12.fcs
- elife-49910-fig5-figsupp2-data1-v2/13.fcs
- __MACOSX/elife-49910-fig5-figsupp2-data1-v2/._13.fcs
- elife-49910-fig5-figsupp2-data1-v2/Compensation Controls_Unstained Control_010.fcs
- __MACOSX/elife-49910-fig5-figsupp2-data1-v2/._Compensation Controls_Unstained Control_010.fcs
- elife-49910-fig5-figsupp2-data1-v2/11.fcs
- __MACOSX/elife-49910-fig5-figsupp2-data1-v2/._11.fcs
- elife-49910-fig5-figsupp2-data1-v2/10.fcs
- __MACOSX/elife-49910-fig5-figsupp2-data1-v2/._10.fcs
- elife-49910-fig5-figsupp2-data1-v2/Compensation Controls_APC-Cy7 Stained Control_014.fcs
- __MACOSX/elife-49910-fig5-figsupp2-data1-v2/._Compensation Controls_APC-Cy7 Stained Control_014.fcs
- elife-49910-fig5-figsupp2-data1-v2/8.fcs
- __MACOSX/elife-49910-fig5-figsupp2-data1-v2/._8.fcs
- elife-49910-fig5-figsupp2-data1-v2/9.fcs
- __MACOSX/elife-49910-fig5-figsupp2-data1-v2/._9.fcs
- elife-49910-fig5-figsupp2-data1-v2/4.fcs
- __MACOSX/elife-49910-fig5-figsupp2-data1-v2/._4.fcs
- elife-49910-fig5-figsupp2-data1-v2/5.fcs
- __MACOSX/elife-49910-fig5-figsupp2-data1-v2/._5.fcs
- elife-49910-fig5-figsupp2-data1-v2/7.fcs
- __MACOSX/elife-49910-fig5-figsupp2-data1-v2/._7.fcs
- elife-49910-fig5-figsupp2-data1-v2/6.fcs
- __MACOSX/elife-49910-fig5-figsupp2-data1-v2/._6.fcs
- elife-49910-fig5-figsupp2-data1-v2/2.fcs
- __MACOSX/elife-49910-fig5-figsupp2-data1-v2/._2.fcs
- elife-49910-fig5-figsupp2-data1-v2/3.fcs
- __MACOSX/elife-49910-fig5-figsupp2-data1-v2/._3.fcs
- elife-49910-fig5-figsupp2-data1-v2/Compensation Controls_PerCP Stained Control_017.fcs
- __MACOSX/elife-49910-fig5-figsupp2-data1-v2/._Compensation Controls_PerCP Stained Control_017.fcs
- elife-49910-fig5-figsupp2-data1-v2/1.fcs
- __MACOSX/elife-49910-fig5-figsupp2-data1-v2/._1.fcs
- elife-49910-fig5-figsupp2-data1-v2/Compensation Controls_APC Stained Control_013.fcs
- __MACOSX/elife-49910-fig5-figsupp2-data1-v2/._Compensation Controls_APC Stained Control_013.fcs
- elife-49910-fig5-figsupp2-data1-v2/21.fcs
- __MACOSX/elife-49910-fig5-figsupp2-data1-v2/._21.fcs
- elife-49910-fig5-figsupp2-data1-v2/20.fcs
- __MACOSX/elife-49910-fig5-figsupp2-data1-v2/._20.fcs
- elife-49910-fig5-figsupp2-data1-v2/22.fcs
- __MACOSX/elife-49910-fig5-figsupp2-data1-v2/._22.fcs
- elife-49910-fig5-figsupp2-data1-v2/23.fcs
- __MACOSX/elife-49910-fig5-figsupp2-data1-v2/._23.fcs
- elife-49910-fig5-figsupp2-data1-v2/Compensation Controls_FITC Stained Control_011.fcs
- __MACOSX/elife-49910-fig5-figsupp2-data1-v2/._Compensation Controls_FITC Stained Control_011.fcs
- elife-49910-fig5-figsupp2-data1-v2/27.fcs
- __MACOSX/elife-49910-fig5-figsupp2-data1-v2/._27.fcs
- elife-49910-fig5-figsupp2-data1-v2/26.fcs
- __MACOSX/elife-49910-fig5-figsupp2-data1-v2/._26.fcs
- elife-49910-fig5-figsupp2-data1-v2/Compensation Controls_PE Stained Control_012.fcs
- __MACOSX/elife-49910-fig5-figsupp2-data1-v2/._Compensation Controls_PE Stained Control_012.fcs
- elife-49910-fig5-figsupp2-data1-v2/18.fcs
- __MACOSX/elife-49910-fig5-figsupp2-data1-v2/._18.fcs
- elife-49910-fig5-figsupp2-data1-v2/24.fcs
- __MACOSX/elife-49910-fig5-figsupp2-data1-v2/._24.fcs
- elife-49910-fig5-figsupp2-data1-v2/25.fcs
- __MACOSX/elife-49910-fig5-figsupp2-data1-v2/._25.fcs
- elife-49910-fig5-figsupp2-data1-v2/19.fcs
- __MACOSX/elife-49910-fig5-figsupp2-data1-v2/._19.fcs
- __MACOSX/._elife-49910-fig5-figsupp2-data1-v2
