# Supplementary material for: SCGN deficiency results in colitis susceptibility
Source: eLife. 2019 Oct 30;8:e49910. doi: 10.7554/eLife.49910 (PMC6839920; doi:10.7554/eLife.49910)
Supplement: Figure 6—source data 1. [file elife-49910-fig6-data1.xlsx]

## Sheet: Fig 6c
Genotype	Scgn	Gcg		genotype	Ngn3	MUC2	RELM	TFF3	SPDEF
WT1	1.01748	0.926588		WT1	1.23257	0.842842	0.980552	0.841868	0.697372
	0.982821	1.07923			1.18236	0.884745	0.99424	0.774677	0.993092
WT2	1.44393	1.67597		WT2	0.512871	1.49312	1.28046	1.8489	1.25266
	1.20581	1.27015			0.538369	1.35504	1.23685	1.4406	0.949342
KO1	0.0170983	0.00423037		WT3	1.45062	0.839926	0.793701	0.720298	0.885768
	0.0227183	0.00585953			1.71317	0.789129	0.816014	0.799221	1.37078
KO2	0.0113986	0.000110781		KO1	0.0489233	0.85165	0.227931	0.360149	0.401925
	0.0124734	0.000119558			0.0561982	0.887816	0.205423	0.375443	0.657471
				KO2	0.075712	0.531571	0.365177	0.799221	0.942785
					0.057379	0.453236	0.292532	1.01162	0.760489
				KO3	0.222468	0.935191	2.71634	2.66044	2.09943
					0.176981	0.884745	2.64207	2.25272	0.972655
