# Supplementary material for: SCGN deficiency results in colitis susceptibility
Source: eLife. 2019 Oct 30;8:e49910. doi: 10.7554/eLife.49910 (PMC6839920; doi:10.7554/eLife.49910)
Supplement: Figure 6—source data 2. [file elife-49910-fig6-data2.xlsx]

## Sheet: Fig 6d
ENSEMBL	SYMBOL	TYPE	KO1 FPKM	KO2 FPKM	KO3 FPKM	WT1 FPKM	WT2 FPKM	WT3 FPKM	symbol	ensembl	chrom	start	end	type	logFC	logCPM	PValue	KO	WT	rawP	fdr	bonf	Ave	stdr
ENSMUSG00000017316	Ppy	protein_coding	0	0	0	4.51579	2.5668	2.63654	Ppy	ENSMUSG00000017316	chr11	102099930	102101319	protein_coding	-8.2502	1.20402	1.35e-12	0	1.63	1.35e-12	7.16e-10	2.08e-08	1.61985	1.90728
ENSMUSG00000021337	Scgn	protein_coding	0	0	0	0.661566	0.2551	0.824862	Scgn	ENSMUSG00000021337	chr13	23953456	23991214	protein_coding	-7.75926	0.774187	1.77e-10	0	1.36	1.77e-10	7.33e-08	2.72e-06	0.290255	0.368146
ENSMUSG00000027220	Syt13	protein_coding	0	0	0	0.099277	0.148561	0.321921	Syt13	ENSMUSG00000027220	chr2	92915098	92956058	protein_coding	-7.54248	0.590479	1e-10	0	1.19	1e-10	4.69e-08	1.55e-06	0.0949598	0.127636
ENSMUSG00000039278	Pcsk1n	protein_coding	0	0	0	0.872116	0.241591	0.694233	Pcsk1n	ENSMUSG00000039278	chrX	7919822	7924410	protein_coding	-6.1335	1.14962	1.16e-10	0	1.52	1.16e-10	5.24e-08	1.78e-06	0.301323	0.38888
ENSMUSG00000066090	Insl5	protein_coding	0	0	0.278112	33.8463	17.1464	15.9124	Insl5	ENSMUSG00000066090	chr4	103017872	103026842	protein_coding	-5.74648	3.38444	6.93e-17	0	2.43	6.93e-17	8.89e-14	1.07e-12	11.1972	13.7156
ENSMUSG00000000394	Gcg	protein_coding	0	0	0	26.5685	24.4035	38.3644	Gcg	ENSMUSG00000000394	chr2	62474530	62483650	protein_coding	-5.60856	4.15501	1.89e-18	0.23	2.63	1.89e-18	1.46e-14	2.92e-14	14.8894	16.9887
ENSMUSG00000027350	Chgb	protein_coding	0.060872	0.021136	0.247259	10.9949	12.0029	17.649	Chgb	ENSMUSG00000027350	chr2	132781278	132795079	protein_coding	-5.36421	4.9523	1.51e-18	0.62	2.8	1.51e-18	1.46e-14	2.33e-14	6.82933	7.70285
ENSMUSG00000040046	Tph1	protein_coding	0	0.036755	0	2.16088	1.62807	2.66833	Tph1	ENSMUSG00000040046	chr7	46644641	46672537	protein_coding	-5.28331	2.81654	2.44e-15	0	2.26	2.44e-15	2.09e-12	3.75e-11	1.08234	1.21759
ENSMUSG00000033061	Resp18	protein_coding	0	0	0	3.2447	1.96404	2.01199	Resp18	ENSMUSG00000033061	chr1	75272199	75278415	protein_coding	-5.11743	0.971903	9.8e-10	0	1.47	9.8e-10	3.35e-07	1.51e-05	1.20346	1.39598
ENSMUSG00000068154	Insm1	protein_coding	0.012007	0.021723	0	0.331136	0.321684	0.607761	Insm1	ENSMUSG00000068154	chr2	146221921	146225020	protein_coding	-4.91118	1.20613	7.76e-11	0	1.6	7.76e-11	3.74e-08	1.2e-06	0.215719	0.246542
ENSMUSG00000021194	Chga	protein_coding	0	0.156639	0.535167	8.88964	9.63002	13.6001	Chga	ENSMUSG00000021194	chr12	102554969	102565028	protein_coding	-4.11802	4.32497	7.63e-13	0.74	2.66	7.63e-13	4.2e-10	1.17e-08	5.4686	5.95993
ENSMUSG00000026204	Ptprn	protein_coding	0	0	0.018252	0.037384	0.192981	0.282964	Ptprn	ENSMUSG00000026204	chr1	75247027	75264502	protein_coding	-3.63614	0.543413	5.33e-06	0	1.07	5.33e-06	0.00053319	0.0821113	0.0885968	0.119954
ENSMUSG00000019890	Nts	protein_coding	0	0	0.695114	4.55489	5.38203	11.921	Nts	ENSMUSG00000019890	chr10	102481756	102490486	protein_coding	-3.60303	3.16678	1.72e-09	0.68	2.33	1.72e-09	5.4e-07	2.65e-05	3.75883	4.63752
ENSMUSG00000032532	Cck	protein_coding	0	0	0.241092	1.20037	1.12922	1.51129	Cck	ENSMUSG00000032532	chr9	121489824	121495694	protein_coding	-3.557	0.841213	4.83e-06	0	1.36	4.83e-06	0.000489348	0.0743808	0.68033	0.675437
ENSMUSG00000004366	Sst	protein_coding	0	0	0.582513	4.29411	3.92824	6.04568	Sst	ENSMUSG00000004366	chr16	23889573	23890958	protein_coding	-3.31061	2.05804	2.51e-07	0.38	1.95	2.51e-07	4.6e-05	0.00386239	2.47509	2.60782
ENSMUSG00000017311	Pyy	protein_coding	0	0	2.86587	53.7962	33.4407	43.8733	Pyy	ENSMUSG00000017311	chr11	102106676	102107832	protein_coding	-3.17898	3.61941	1.51e-08	0.86	2.46	1.51e-08	4.07e-06	0.000231892	22.3293	24.3055
ENSMUSG00000049265	Kcnk3	protein_coding	0	0.026328	0.077023	0.338802	0.247678	0.297127	Kcnk3	ENSMUSG00000049265	chr5	30588170	30625271	protein_coding	-2.44666	1.24467	0.000211114	0.17	1.54	0.000211114	0.00908405	1	0.164493	0.147441
