# Supplementary material for: SCGN deficiency results in colitis susceptibility
Source: eLife. 2019 Oct 30;8:e49910. doi: 10.7554/eLife.49910 (PMC6839920; doi:10.7554/eLife.49910)
Supplement: Figure 6—source data 3. [file elife-49910-fig6-data3.xlsx]

## Sheet: Fig 6e
Genotype	Baseline GLP-1 (pM)	GLP-1 (pM) @ 60min post stim			Genotype	Baseline GLP-2 (ng/ml)	GLP-2 (ng/ml) @ 60min post stim
WT	10.327	17.6			WT	0.237	0.398
WT	13.856	30.898			WT	0.607	0.433
WT	26.385	34.833			WT	0.367	0.914
WT	14.886	25.006			WT	0.306	0.988
WT	27.272	41.156			WT	0.282	0.899
WT	27.589	47.527			WT	0.265	0.804
WT	32.201	22.702			Secret1	0.053	0.088
Secret 1	16.881	13.115			Secret1	0.092	0.086
Secret 1	1.769	1.149			Secret1	0.271	0.263
Secret 1	25.496	35.574			Secret1	0.213	0.173
Secret 1	26.733	25.853			Neurog3f/f	0.066	0.727
Secret 1	47.934	15.621			Neurog3f/f	0.19	0.861
Secret 1	37.889	33.249			Neurog3f/f	0.098	0.762
Neurog3f/f	18.205	41.175			Neurog3f/f	0.157	0.797
Neurog3f/f	16.005	43.025			Neurog3f/f	0.492	0.794
Neurog3f/f	22.755	34.315			Neurog3ΔCol	0.164	0.112
Neurog3f/f	11.094	48.985			Neurog3ΔCol	0.03	0.016
Neurog3f/f	20.657	23.068			Neurog3ΔCol	0.052	0.036
Neurog3f/f	22.179	24.551			Neurog3ΔCol	0.04	0
Neurog3f/f	29.89	32.211			Neurog3ΔCol	0.156	0.079
Neurog3ΔCol	3.66	5.07
Neurog3ΔCol	4.605	3.385
Neurog3ΔCol	5.34	3.665
Neurog3ΔCol	2.408	1.475
Neurog3ΔCol	3.165	1.037
Neurog3ΔCol	1.247	2.458
