# Supplementary material for: SCGN deficiency results in colitis susceptibility
Source: eLife. 2019 Oct 30;8:e49910. doi: 10.7554/eLife.49910 (PMC6839920; doi:10.7554/eLife.49910)
Supplement: Figure 6—source data 4. [file elife-49910-fig6-data4.xlsx]

## Sheet: Fig 6f
Sex	Genotype	baseline	day 0	day 1	day 2	day 3	day 4	day 5	day 6	day 7	day 8	day 9	day 10
Male	Ngn3 F/F	100	100	97.8339	100	98.917	95.6679	96.0289	90.2527	88.4477	84.4765	86.2816	89.1697
Female	Ngn3 F/F	100	100.696	97.0435	101.217	102.783	100.174	97.8261	92.8696	91.8261	93.3913	98.6087	100.696
Male	Ngn3 F/F	100	98.7654	101.646	102.881	100.412	97.5309	95.4733	88.4774	84.3621	82.716	83.9506	84.3621
Male	Ngn3 F/F	100	101.916	100.766	101.533	102.299	100.383	100.766	96.9349	94.636	91.5709	93.4866	96.1686
Female	Ngn3 F/F	100	101.205	103.27	102.754	100.688	101.721	103.27	102.238	98.6231	98.1067	105.336	108.434
Female	Ngn3 F/F	100	99.6711	98.6842	101.645	99.6711	97.6974	93.2566	86.8421	80.4276	79.4408	80.9211	81.9079
Female	Ngn3 F/F	100	98.8581	100.816	103.752	102.773	100.816	94.4535	88.0914	81.7292	78.7928	79.7716	83.6868
Female	Ngn3 F/F	100	99.4505	100.549	101.648	104.396	101.648	97.8022	89.5604	88.4615	87.9121	89.5604	94.5055
Male	Ngn3 F/F	100	101.789	99.8012	100.596	99.006	94.2346	97.4155	92.6441	93.837	93.0417	93.0417	95.4274
Male	Ngn3 F/F	100	102.006	98.5673	100.478	99.3314	94.7469	95.893	89.7803	86.3419	85.1958	85.9599	88.2521
Male	Ngn3 F/F	100	101.529	101.121	100.306	100.306	98.2671	101.121	101.529	100.714	100.306	102.345	102.345
Male	Ngn3 F/F	100	101.39	100.963	102.246	102.674	96.2567	93.6898	88.1283	85.1337	83.4225	82.9947	85.9893
Male	Ngn3 F/F	100	101.124	101.873	102.622	101.124	94.7566	83.1461	74.5318
Male	Ngn3 F/F	100	102.477	99.7438	99.4022	97.3527	89.8377	76.8574
Male	Ngn3 F/F	100	99.9102	98.4726	100.629	99.1914	93.0818	77.2686
Male	Ngn3 F/F CDX2-Cre	100	101.403	89.6213	94.2496	96.7742	95.5119	95.5119	93.4081	91.7251	88.359	93.8289	95.9327
Male	Ngn3 F/F CDX2-Cre	100	99.7462	87.9442	95.9391	97.8426	95.9391	95.9391	94.797	90.9898	90.9898	91.7513	94.0355
Female	Ngn3 F/F CDX2-Cre	100	100.84	98.8235	101.849	98.8235	97.3109	92.7731	94.7899	92.7731	95.7983	98.8235	102.353
Female	Ngn3 F/F CDX2-Cre	100	99.6644	100.671	101.678	100.671	97.651	95.6376	91.1074	87.0805	86.5772	87.0805	96.1409
Female	Ngn3 F/F CDX2-Cre	100	102.985	100.498	99.005	99.5025	99.005	97.5124	96.0199	90.0498	88.0597	97.0149	100
Female	Ngn3 F/F CDX2-Cre	100	99.4949	101.01	103.03	104.04	102.525	95.9596	92.9293	87.8788	90.9091	95.9596	96.9697
Female	Ngn3 F/F CDX2-Cre	100	99.6627	103.457	104.216	103.71	102.192	100.169	98.145	96.6273	97.6391	100.675	102.698
Female	Ngn3 F/F CDX2-Cre	100	102.588	102.588	100.37	99.8152	97.0425	92.0518	90.9427	82.6248	77.0795	76.525	79.2976
Female	Ngn3 F/F CDX2-Cre	100	98.9529	99.4764	102.618	104.188	97.9058	98.4293	92.1466	84.2932	82.199	82.7225	87.9581
Female	Ngn3 F/F CDX2-Cre	100	99.4624	98.3871	101.613	101.613	98.9247	96.7742	95.6989	92.4731	97.3118	102.151	100
Male	Ngn3 F/F CDX2-Cre	100	99.691	98.4552	98.4552	98.8671	94.7477	93.0999	91.0402	88.5685	87.7446	87.3326	89.8043
Male	Ngn3 F/F CDX2-Cre	100	101.288	99.1416	100.429	98.2833	93.9914	86.2661	80.6867
Male	Ngn3 F/F CDX2-Cre	100	102.352	97.0837	98.5889	94.826	96.3311	92.1919	88.8053	77.8928
Male	Ngn3 F/F CDX2-Cre	100	101.629	100.76	101.629	99.0228	95.9826	92.9425	89.0337	87.7307	83.3876	83.3876	87.2964
Male	Ngn3 F/F CDX2-Cre	100	100.379	98.8636	98.1061	96.5909	98.8636	93.9394	91.6667	87.1212	87.8788	91.6667	95.0758
