# Supplementary material for: SCGN deficiency results in colitis susceptibility
Source: eLife. 2019 Oct 30;8:e49910. doi: 10.7554/eLife.49910 (PMC6839920; doi:10.7554/eLife.49910)
Supplement: Figure 6—source data 5. [file elife-49910-fig6-data5.xlsx]

## Sheet: Fig 6g
Sex	Genotype	weight	consistency	blood	total
Male	Ngn3 F/F	3	0	2	5
Female	Ngn3 F/F	2	0	2	4
Male	Ngn3 F/F	3	0	0	3
Male	Ngn3 F/F	1	0	2	3
Female	Ngn3 F/F	1	0	0	1
Female	Ngn3 F/F	3	0	0	3
Female	Ngn3 F/F	3	2	2	7
Female	Ngn3 F/F	3	0	0	3
Male	Ngn3 F/F	2	0	0	2
Male	Ngn3 F/F	3	0	0	3
Male	Ngn3 F/F	0	0	0	0
Male	Ngn3 F/F	3	0	2	5
Male	Ngn3 F/F CDX2-Cre	2	0	2	4
Male	Ngn3 F/F CDX2-Cre	2	0	2	4
Female	Ngn3 F/F CDX2-Cre	2	0	0	2
Female	Ngn3 F/F CDX2-Cre	3	0	0	3
Female	Ngn3 F/F CDX2-Cre	2	0	0	2
Female	Ngn3 F/F CDX2-Cre	3	0	0	3
Female	Ngn3 F/F CDX2-Cre	1	0	0	1
Female	Ngn3 F/F CDX2-Cre	3	2	3	8
Female	Ngn3 F/F CDX2-Cre	3	0	0	3
Female	Ngn3 F/F CDX2-Cre	2	0	2	4
Male	Ngn3 F/F CDX2-Cre	3	0	0	3
Male	Ngn3 F/F CDX2-Cre	4	4	0	8
Male	Ngn3 F/F CDX2-Cre	3	0	0	3
Male	Ngn3 F/F CDX2-Cre	3	2	0	5
